# Supplementary material for: The genome sequence of sweet cherry (Prunus avium) for use in genomics-assisted breeding
Source: DNA Res. 2017 May 25;24(5):499–508. doi: 10.1093/dnares/dsx020 (PMC5737369; doi:10.1093/dnares/dsx020)
Supplement: Supplementary Data [file dsx020_supp_sweetcherrygenome-supplementarytables.xlsx]

## Sheet: TableS1
Supplementary Table S1 SSR markers used for map constructions
Marker name	Forward primer sequence	Reverse primer sequence	References
BPPCT002	TCGACAGCTTGATCTTGACC	CAATGCCTACGGAGATAAAAGAC	Dirlewanger et al. 2002
BPPCT005	GCTAGCAGGGCACTTGATC	ACGCGTGTACGGTGGAT	Dirlewanger et al. 2002
BPPCT006	GCTTGTGGCATGGAAGC	CCCTGTTTCTCATAGAACTCACAT	Dirlewanger et al. 2002
BPPCT009	ATTCGGGTCGAACTCCCT	ACGAGCACTAGAGTAACCCTCTC	Dirlewanger et al. 2002
BPPCT012	ACTTCCATTGTCAGGCATCA	GGAGCAACGATGGAGTGC	Dirlewanger et al. 2002
BPPCT013	ACCCACAAATCAAGCATATCC	AGCTTCAGCCACCAAGC	Dirlewanger et al. 2002
BPPCT028	TCAAGTTAGCTGAGGATCGC	GAGCTTGCCTATGAGAAGACC	Dirlewanger et al. 2002
BPPCT034	CTACCTGAAATAAGCAGAGCCAT	CAATGGAGAATGGGGTGC	Dirlewanger et al. 2002
BPPCT035	TGAAGGATGGCTCTGATACC	AATTCATCTACTTCTTCCTCAAGC	Dirlewanger et al. 2002
BPPCT039	ATTACGTACCCTAAAGCTTCTGC	GATGTCATGAAGATTGGAGAGG	Dirlewanger et al. 2002
BPPCT040	ATGAGGACGTGTCTGAATGG	AGCCAAACCCCTCTTATACG	Dirlewanger et al. 2002
CPDCT037	TGCTCAACATGGCAAACATT	CAACTCACCTTCAGCAGCAA	Mnejja et al. 2005
CPPCT006	AATTAACTCCAACAGCTCCA	ATGGTTGCTTAATTCAATGG	Aranzana et al. 2002
CPPCT008	GAGCTCTCACGCATTAGTTT	TTTGACTGCATAACAAAACG	Aranzana et al. 2002
CPPCT013	GCATTTCGAGAGCTGTATTT	GTCTTACGTGCAGCTTCATT	Aranzana et al. 2002
CPPCT022	CAATTAGCTAGAGAGAATTATTG	GACAAGAAGCAAGTAGTTTG	Aranzana et al. 2002
CPPCT027	GAGCAGTTCATAAGTTGGAACAA	CGATAAAGATTTTGACTGCATGA	Aranzana et al. 2002
CPPCT029	CCAAATTCCAAATCTCCTAACA	TGATCAACTTTGAGATTTGTTGAA	Aranzana et al. 2002
CPPCT033	TCAGCAAACTAGAAACAAACC	TTGCAATCTGGTTGATGTT	Aranzana et al. 2002
EMPA015	TTTTGGTCAATCTGCTGCTG	CTCTCATCTTCCCCCTCCTC	Clark and Tobutt 2003
EMPaS10	GCTAATATCAAATCCCAGCTCTC	TGAAGAAGTATGGCTTCTGTGG	Vaughan and Russell 2004
EMPaS12	TGTGCTAATGCCAAAAATACC	ACATGCATTTCAACCCACTC	Vaughan and Russell 2004
EPDCU3083	TCTTCTCCCTCTCCCTCAGC	CCCATGACCCTCTTCTTCAA	Mnejja et al. 2010
EPDCU5060	ACCAAATTGGACATGCAACC	CGGTCGAGAAGACTGAGGAG	Mnejja et al. 2010
EPDCU5183	AGCAGTCTTTGCCAAATCAA	TACAGGGTCCACATGATCCA	Mnejja et al. 2010
EPPCU0961	AACAGAGACACTGCCACACC	AAAGGGATTGACCTCGACCT	Jung et al. 2008
EPPCU1106	CGAAGCTGAATCGAGATTATGA	CCGAAACACAATACTCTTGCAT	Jung et al. 2008
MA005c	CCCATCTTTCTTTTAGCTAA	TTATAGATCGGCGTAGAGTG	Yamamoto et al. 2002
MA007a	GTGCATCGTTAGGAACTGCC	GCCCCTGAGATACAACTGCA	Yamamoto et al. 2002
MA013a	CACACTCCAAAAACTCCTAT	CACAAAGAGAGGTGAACAAC	Yamamoto et al. 2002
MA020a	CTTGCCCATTTATGTACTGA	TATATCGCATAATCACGGTC	Yamamoto et al. 2002
MA027a	GGGCAGTGAAGAATCTATGA	GATAGCATAAACCCCGTGAA	Yamamoto et al. 2002
MA040a	AGAAATTGGAGTGACGTAAC	ACGTGATGAGAAGTAGGGAG	Yamamoto et al. 2002
MA053a	TCACTCTCCAGTAAACACTATG	AGCCACTACAATGATAGCAA	AB206848
MA061a	ACCAAAAAGCCAAGTCGAACA	CGTTTTCTTCTAGGGCAGTTCA	AB206853
MA069a	GGAAATGAACACATCTCGTCAGTAA	AACAGCCAAAAGGAGACAACC	Yamamoto et al. 2005
MD201a	ATCTCTACCTTGTTCACTACCC	TTCTCGTCCAAAAGACTAGCAG	Yamamoto et al. 2005
PaCITA11	TTGGTAACATTTGTTCATCTTTTTG	GGTCAACCAGAGCATACAGGAAATG	Lopes et al. 2002
PceGA25	GCAATTCGAGCTGTATTTCAGATG	CAGTTGGCGGCTATCATGTCTTAC	Cantini et al. 2001
PceGA59	AGAACCAAAAGAACGCTAAAATC	CCTAAAATGAACCCCTCTACAAAT	Cantini et al. 2001
pchcms4	CTCACGCTATTTCTCGG	CCTCGACGAAGAGCTCG	Sosinski et al. 2000
pchcms5	CGCCCATGACAAACTTA	GTCAAGAGGTACACCAG	Sosinski et al. 2000
pchgms5	CCAGTAGATTTCAACGTCATCTACA	GGTTCACTCTCACATACACTCGGAG	Sosinski et al. 2000
PMS3	TGGACTTCACTCATTTCAGAGA	ACTGCAGAGAATTTCACAACCA	Cantini et al. 2001
PMS30	CTGTCGAAAGTTTGCCTATGC	ATGAATGCTGTGTACATGAGGC	Cantini et al. 2001
PMS40	TCACTTTCGTCCATTTTCCC	TCATTTTGGTCTTTGAGCTCG	Cantini et al. 2001
PMS67	AGTCTCTCACAGTCAGTTTCT	TTAACTTAACCCCTCTCCCTCC	Cantini et al. 2001
PS01H03	TGAGGAGCATAATGACAGT	TCACCATGTGTCATACT	Sosinski et al. 2000
PS05C03	AGATCTCAAAGAAGCTGA	AGCTTATGCATATACCTG	Sosinski et al. 2000
PS12e2	GCCACCAATGGTTCTTCC	AGCACCAGATGCACCTGA	Joobeur et al. 2000
PS8e8	CCCAATGAACAACTGCAT	CATATCAATCACTGGGATG	Joobeur et al. 2000
UCD-CH11	TGCTATTAGCTTAATGCCTCCC	ATGCTGATGTCATAAGGTGTGC	Struss et al. 2003
UCD-CH12	AGACAAAGGGATTGTGGGC	TTTCTGCCACAAACCTAATGG	Struss et al. 2003
UCD-CH18	GATGGAAGGCCAAGGCAAC?	AATGTTCCCGGTTATATGC	Struss et al. 2003
UCD-CH21	TTGTTGACCATCGAATATGAAG	GAAGGTACATGGCGTGCC	Struss et al. 2003
UCD-CH31	TCCGCTTCTCTGTGAGTGTG	CGATAGTTTCCTTCCCAGACC	Struss et al. 2003
UCD-CH39	CACTGTCTCCCAGGTTAAACTC	CCTGAGCTTTTGACACATGC	Struss et al. 2003
UDP96-001	AGTTTGATTTTCTGATGCATCC	TGCCATAAGGACCGGTATGT	Cipriani et al. 1999
UDP96-005	GTAACGCTCGCTACCACAAA	CCTGCATATCACCACCCAG	Cipriani et al. 1999
UDP96-019	TTGGTCATGAGCTAAGAAAACA	TAGTGGCACAGAGCAACACC	Cipriani et al. 1999
UDP97-402	TCCCATAACCAAAAAAAACACC	TGGAGAAGGGTGGGTACTTG	Cipriani et al. 1999
UDP97-403	CTGGCTTACAACTCGCAAGC	CGTCGACCAACTGAGACTCA	Cipriani et al. 1999
UDP98-021	AAGCAGCAATTGGCAGAATC	GAATATGAGACGGTCCAGAAGC	Testollin et al. 2000
UDP98-022	CTAGTTGTGCACACTCACGC	GTCGCAGGAACAGTAAGCCT	Testollin et al. 2000
UDP98-411	AAGCCATCCACTCAGCACTC	CCAAAAACCAAAACCAAAGG	Testollin et al. 2000

## Sheet: TableS2
Supplementary Table S2 Sequencing data used for de novo genome assembly
Library type	Insert size (bp)	High-quality reads	Total bases (base)
Paired-end	500	357526876	32892472592
Mate-pair	2000	75732880	6967424960
Mate-pair	5000	22804188	2097985296
Mate-pair	10000	14045514	1292187288
Mate-pair	15000	8744354	804480568

## Sheet: TableS3
Supplementary Table S3 De novo genome assembly statistics
		Contig (SOAPdenovo2)	Scaffold (SOAPdenovo2)	Gap closed scaffolds (SOAPdenovo2)	≥1 kb scaffolds (SOAPdenovo2) without contaminats (PAV_r1.0)
All	A (bases)	127693236	93767795	107606312	76890799
	T (bases)	123049780	92245987	106128492	76827596
	G (bases)	77316171	56719355	65279129	46458966
	C (bases)	79765124	57410017	66043146	46621070
	N (bases)	0	73580987	25930625	25563184
	Total (bases)	407824311	373724141	370987704	272361615
	GC% without Ns	38.5	38	38.1	37.7
	Number of sequences	2046201	617559	617559	10148
	Average length (bases)	199	605	601	26839
	Max length (bases)	19970	1480806	1460269	1460269
	Min length (bases)	82	100	100	1000
	N50 length (bases)	276	114828	112059	219566
≥1 kb	Number of sequences	51877	10324	10288	10148
	Total length (bases)	106051475	275418767	272676805	272361615
	Average length (bases)	2044	26678	26504	26839
≥5 kb	Number of sequences	1906	3080	3068	3061
	Total length (bases)	12391377	261355352	258731743	258688931
	Average length (bases)	6501	84856	84332	84511

## Sheet: TableS4
Supplementary Table S4 Genome assembly completeness examined with BUSCO
	PAV_r1.0	%	Predicted protein-encoding genes in PAV_r1.0	%
Complete Single-Copy	749	78.3473	539	56.3808
Complete Duplicated	169	17.6778	324	33.8912
Fragmented	17	1.77824	44	4.60251
Missing	21	2.19665	49	5.12552
Total	956	100	956	100

## Sheet: TableS5
Supplementary Table S5 Length and ratio of repetitive sequences
					Length occupied (bp)	%
Reported repetitive seqeunces	Interspersed repeats	Class I	SINEs		26445	>0.0
			LINEs		1670005	0.6
			LTR elements	Total	17552423	6.4
				Copia	8351787	3.1
				Gypsy	7974534	2.9
		Class II	DNA elements		7498737	2.8
		Unclassified			96	>0.0
	Helitrons				699969	0.3
	Low complexity				1234628	0.5
	Simple repeat				4334163	1.6
	Unknown				37442	>0.0
	Subtotal				34329218	12.6
Repeats found in PAV_r1.0	Unknown				85009406	31.2
	Simple repeat				44932	>0.0
	Subtotal				85054338	31.2
Total					119383556	43.8

## Sheet: TableS6
Supplementary Table S6 Number of tRNA-encoding genes predicted in PAV_r1.0
tRNA species	No. of genes
Ala	46
Arg	23
Asn	16
Asp	23
Cys	10
Gln	15
Glu	24
Gly	31
His	10
Ile	26
Leu	36
Lys	30
Met	25
Phe	14
Pro	27
Ser	30
Thr	24
Trp	8
Tyr	12
Val	36
Pseudoa)	52
SeCa)	0
Supa)	0
Undet	8
Total	526
a)Pseudo, SeC, Sup, and Undet represent pseudogenes, selenocysteine tRNAs, possible suppressor tRNAs, and tRNAs with undetermined/unknown isotypes, respectively.

## Sheet: TableS7
Supplementary Table S7 Number of rRNA-encoding genes predicted in PAV_r1.0
rRNA species	No. of genes
5.8S rRNA	6
18S rRNA	21
25S rRNA	34
Total	61

## Sheet: TableS8
Supplementary Table S8 RNA-Seq data used for de novo transcriptome assembly
Sample name	Raw reads	Total bases (base)
Leaf	8111072	4882865344
Root	11236882	6764602964
Flower	6167742	3712980684
Fruit (stone hardening)	3621956	2180417512
Fruit (ripening)	3315410	1995876820
Fruit (harvesting)	13227102	7962715404
Brown rot fruit	4174856	2513263312
Callus	7778646	4682744892
Total	57633666	34695466932

## Sheet: TableS9
Supplementary Table S9 De novo transcriptome assembly statistics
		Transcript contigs
All	A (bases)	30781047
	T (bases)	33336619
	G (bases)	23644403
	C (bases)	21430060
	N (bases)	0
	Total (bases)	109192129
	GC% without Ns	41.3
	Number of sequences	189538
	Average length (bases)	576.1
	Max length (bases)	15604
	Min length (bases)	101
	N50 length (bases)	1394
≥1 kb	Number of sequences	32092
	Total length (bases)	65492768
	Average length (bases)	2040.8
≥5 kb	Number of sequences	594
	Total length (bases)	3813576
	Average length (bases)	6420.2

## Sheet: TableS10
Supplementary Table S10 Statistics of protein-encoding genes predicted in PAV_r1.0
		Predicted protein-encoding genes in PAV_r1.0
All	A (bases)	13407968
	T (bases)	13265226
	G (bases)	11323854
	C (bases)	9918794
	N (bases)	746
	Total (bases)	47916588
	GC% without Ns	44.3
	Number of sequences	43673
	Average length (bases)	1097
	Max length (bases)	18335
	Min length (bases)	150
	N50 length (bases)	1707
≥1 kb	Number of sequences	17038
	Total length (bases)	34908589
	Average length (bases)	2049
≥5 kb	Number of sequences	370
	Total length (bases)	2389334
	Average length (bases)	6458

[truncated: 13 more sheets: TableS11, TableS12, TableS13, TableS14, TableS15, TableS16, TableS17, TableS18, TableS19, TableS20, TableS21, TableS22, TableS23]
